# Supplementary material for: Exploring a Possible Link Between Tinnitus and the Risk of Obstructive Sleep Apnea—A National Population-Based Cohort Study Using Propensity Score Matching Analysis
Source: J Clin Med. 2025 Oct 23;14(21):7492. doi: 10.3390/jcm14217492 (PMC12608285; doi:10.3390/jcm14217492)
Supplement: Supplementary file 1 [file jcm-14-07492-s001.zip]

Archive with 1 entries (1 files):
- jcm-3897321-supplementary.docx
